# Supplementary material for: Disturbed intracellular folate homeostasis impairs autophagic flux and increases hepatocytic lipid accumulation
Source: BMC Biol. 2024 Jul 2;22:146. doi: 10.1186/s12915-024-01946-6 (PMC11220954; doi:10.1186/s12915-024-01946-6)
Supplement: Supplementary file 6 — Additional file 6. The individual data values for Fig. 2a, 2e, 2h, 2i, 3a, 3b, 3d, 3e, 4f, 6b, 7a, 7d, 8a, 8c, 9a, 9e, 9f, 10h, S1b, S2, S3a, S3c. [file 12915_2024_1946_MOESM6_ESM.xlsx]

## Sheet: Fig. 2a
Fig. 2a
	Larvae		Adult fish liver
	CTL	FD	CTL	FD
	100	87	100	79
	100	55	100	51
	100	14	100	11
	100	23	100	22
	100	53
	100	80
Average	100	52	100	40.75
Mann Whitney test		0.0022		0.0286

## Sheet: Fig. 2e
Fig. 2e
	CTL	NF	Water	FA	5-CHO	5-CH3
	0	1	2	0	0	1
	0	0	1	1	0	2
	0	0	2	0	1	1
	0	0	2	0	0	1
	0	0	0		0	0
	0	0	2		1	0
	0	0	1			0
	0	0	0			1
	1	0	3			0
	1	1	2			1
	2	0	1			0
	2	0	1			2
	0	1	3			0
	0	0	0			0
	1	1	1			1
	2	0	2
	0	2	1
	2	1	0
	0	0	0
	0	0	2
	3	1	2
	0	0	2
	0	1	2
	2	0	2
	1	2	2
	1	0	2
	0	1	1
	0		2
	0		1
	1		2
	0		2
	0		1
	1		1
	0		2
	0		1
	0		1
	0		0
	0		2
	0		2
	1		2
	0		2
	1		1
	2		2
	0		3
	2		0
	1		0
	2		0
	0		1
	1		2
	1		2
	2		0
	2		1
	0		2
	1		2
	1		2
	2		2
	2
	1
	0
	0
	2
	0
Average	0.709677	0.444444	1.42857	0.25	0.333333	0.666667
Mann Whitney test (V.S FD)	<0.0001	<0.0001		0.0132	0.0039	0.0022

## Sheet: Fig. 2h
Fig. 2h
	CTL	FD
	1.6566	1.66655
	1.07207	1.65662
	1.28575	1.69489
	1.39137	1.64551
		1.7319
		1.81539
Average	1.35145	1.70181
Mann Whitney test		0.019

## Sheet: Fig. 2i
Fig. 2i
	CTL	Water	5CHO
	148.824	196.018	96.2932
	79.4778	192.637	66.0054
	105.043	137.881	143.637
	112.05	115.91	6.22653
	130.063	163.254	56.8628
	135.183	111.143	26.6429
	204.774	64.7917	354.15
	149.922	221.326	391.291
	143.448	144.952	366.757
	175.668	145.304	378.725
	149.464	138.457	369.042
	134.532	118.715	387.878
	75.8517	145.581	12.6586
	81.6205	373.806	13.0186
	167.35	120.573	13.9903
	123.797	149.695	0.0324052
	328.736	303.047	-0.106947
	114.229	294.96	0.144811
	589.33	666.949	1.23961
	582.219	739.59	1.17425
	83.5552	711.384	1.29273
	76.7724	651.96	178.641
	35.6679	743.229	171.678
	21.188	120.632	169.155
	54.4472	377.44
	22.3494	118.408
	39.1025	146.577
	63.9852	122.226
	60.081	321.139
	129.503	52.4211
	160.594	160.335
	124.079	117.278
	171.145	64.2757
	158.796	118.544
	165.907	282.907
	204.657	100.284
	91.444	374.985
	55.6458	454.79
	327.602	425.06
	473.231	334.566
	362.636	316.926
	407.693	355.387
	334.348	12.2815
	398.853	0.11333
	318.572	0.0297533
	347.798	0.852435
	12.0006	1.1734
	12.3149	1.10898
	12.6814	85.0428
	12.2996	63.5029
	0.185273	64.1689
	0.106743	52.7534
	1.21737	108.274
	0.931564	96.7658
	1.07092	98.8653
	120.929	127.904
	92.5542	128.926
	93.292	115.954
	127.19	140.031
	75.2361	198.481
	58.7623	192.926
	57.2153	210.513
	128.539	159.699
	171.997	141.271
	98.9469	160.668
	116.778	225.459
	99.992	210.982
	74.8014	210.918
	242.135
	7.58247
	293.918
	185.296
	184.823
	179.962
Average	147.081	203.294	133.601
Mann Whitney test (V.S FD)	0.0329		0.0495

## Sheet: Fig. 3a
Fig. 3a
	5		8		10
	CTL	FD	CTL	FD	CTL	FD
	100	17	100	9	100	8
	100	16	100	11	100	6
	100	13	100	10	100	9
			100	8	100	6
Average	100	15.3333	100	9.5	100	7.25
T Test		0.000201439		8.00071e-07		1.16576e-06

## Sheet: Fig. 3b
Fig. 3b
	CTL	Water	FA	5-CHO
	100	73.4779	55.3233	83.3136
	100	63.63	67.2349	69.3524
	100	65.7273	89.2434	100.762
	100	96.1025	93.4249	96.1724
	100	115.639	93.2369	105.552
	100	48.2118	78.5076	138.476
	100	58.7355
	100	58.3184
	100	88.8394
	100	78.5951
	100	57.7847
	100	63.3526
	100	57.0739
	100	52.0624
	100	57.5571
Average	100	69.0071	79.4952	98.9381
Mann Whitney test (V.S FD)	<0.0001		0.2051	0.0062

## Sheet: Fig. 3d
Fig. 3d
	CTL	FD
	7.04311	21.8874
	5.65976	14.2585
	11.4792	16.2294
	7.1161	20.6222
		13.4449
Average	7.82454	17.2885
Unpaired t test		0.0037

## Sheet: Fig. 3e
Fig. 3e
	CTL	FD
	2.63	4.08
	2.85	5.68283
	3.05287	4.86863
	2.84405	17.9986
	3.96986	12.8402
	3.52427
Average	3.14518	9.09405
Unpaired t test		0.0391

## Sheet: Fig. 4f
Fig. 4f
	CTL	FD
	1	2.89421
	1	2.23404
	1	1.31
	1	2.07
Average	1	2.12706
Mann Whitney test		0.0286

## Sheet: Fig. 6b
Fig. 6b
	Opa1		mfn1		mfn2		Drp1		Fis1
	CTL	FD	CTL	FD	CTL	FD	CTL	FD	CTL	FD
	1	1.47364	1	4.01287	1	2.50822	1	1.39245	1	2.0214
	1	1.27628	1	9.79269	1	1.0721	1	1.23141	1	1.59253
	1	0.481793	1	5.84483	1	3.12698	1	1.70175	1	1.61099
					1	3.17164	1	1.99597	1	2.71087
							1	1.13889	1	2.20106
							1	2.54206	1	1.22374
Average	1	1.07724	1	6.55013	1	2.46974	1	1.66709	1	1.89343
Mann Whitney test				0.0286		0.0286		0.0022		0.0022

[truncated: 12 more sheets: Fig. 7a, Fig. 7d, Fig. 8a, Fig. 8c, Fig. 9a, Fig. 9e, Fig. 9f, Fig. 10h, Fig. S1b, Fig. S2, Fig. S3a, Fig. S3c]
